# Supplementary material for: Integrative Transcriptomics and Machine Learning Reveal the Association of CBX4 with Inflammation in Ulcerative Colitis as a Potential Epigenetic Regulator
Source: Biomedicines. 2026 Mar 17;14(3):687. doi: 10.3390/biomedicines14030687 (PMC13023902; doi:10.3390/biomedicines14030687)
Supplement: Supplementary file 1 [file biomedicines-14-00687-s001.zip]

Archive with 1 entries (1 files):
- biomedicines-4154838-supplementary.pdf
